# Supplementary material for: A Neutrophil-like Cell Model as Substitute for Human Neutrophils in NETs and Thrombosis Research
Source: Cells. 2026 Mar 18;15(6):541. doi: 10.3390/cells15060541 (PMC13024864; doi:10.3390/cells15060541)
Supplement: Supplementary file 1 [file cells-15-00541-s001.zip]

Archive with 1 entries (1 files):
- cells-4151069-supplementary.pdf
